# Supplementary material for: Melanocortin receptor 3 and 4 mRNA expression in the adult female Syrian hamster brain
Source: Front Mol Neurosci. 2023 Feb 23;16:1038341. doi: 10.3389/fnmol.2023.1038341 (PMC9995703; doi:10.3389/fnmol.2023.1038341)
Supplement: Supplementary file 1 [file Presentation_1.zip]

Archive with 9 entries (9 files):
- Supplemental Figure 1.docx
- Supplemental Figure 2.docx
- Supplemental Figure 3.docx
- Supplemental Figure 4.docx
- Supplemental Figure 5.docx
- Supplemental Figure 6.docx
- Supplemental Figure 7.docx
- Supplemental Figure 8.docx
- Supplemental Figure 9.docx
